# Supplementary material for: Glycocalyx analysis of bladder cancer: three-dimensional images in electron microscopy and vicia villosa lectin as a marker for invasiveness in frozen sections
Source: Front Cell Dev Biol. 2024 Jan 10;11:1308879. doi: 10.3389/fcell.2023.1308879 (PMC10806140; doi:10.3389/fcell.2023.1308879)
Supplement: Supplementary file 1 [file Table1.xlsx]

## Sheet: Sheet1
Table S1. GLANT primers of real time RT-PCR
Gene name		Forward primer (5'-3')			Reverse primer (5'-3')
GALNT1		CACCTCCTTGATTTGGGTACTC			AGGAATGACGACTGGTTTCCC
GALNT2		ACCAGGTGGAGAGTGATAAGC			TCCTCAGGATCATTGCTGTAGTC
GALNT3		CAGCAGAATTGAAGCCTGTCC			CTTCCCCACGTTCCTTTTCCT
GALNT4		ACAGTGGCCTATATCTTCGTGG			CTCCTGCGGAGGCATGAAAA
GALNT5		GGGCGAGTCTTGGCATTTATC			CCCGAGTGTTGATCTCACTGAAT
GALNT6		CTGTTCTCCATAAACCAGTCCTG			CGCTGGCAAAGGCATTGAAA
GALNT7		GGTTCATCTTACGCAGTTTGCT			GGGCATGGGGTCATTGACA
GALNT8		AAAACCTGTTTACGGGTGGTC			GAGGGCGTACTTCATCTTTCG
GALNT9		GGAAGCCCTACAACAACGACA			GGGTTCGACATGGGGATGTTC
GALNT10		TCAGCGCGTAGGAAATGGAG			GGAGAGAGCGATTCAAGGAGA
GALNT11		TTCGGTATTTCTGTTATGGGTGC			ACGACTGTCTATCACATCGTCAA
GALNT12		GTGCGGCTGCACCAGATTA			AACTGTCCGAAGGAGAGTTGA
GALNT13		TTGCCCTTAATAGAAGTCTGCCA			TGGGGAACGATTTATCACACTG
GALNT14		CACTGCTGGTGTATTGCACG			CGGATCAGATGCGTAGGGG
	GALNT = N-acetylgalactosaminyltransferase
